# Supplementary material for: Two Forms of Thick Filament in the Flight Muscle of Drosophila melanogaster
Source: Int J Mol Sci. 2024 Oct 21;25(20):11313. doi: 10.3390/ijms252011313 (PMC11509062; doi:10.3390/ijms252011313)
Supplement: Supplementary file 1 [file ijms-25-11313-s001.zip]

Archive with 1 entries (1 files):
- ijms-3227592-supplementary.pdf
